# Supplementary material for: Effect of Yogurt Addition on the Stability of Anthocyanin during Cold Storage of Strawberry, Raspberry, and Blueberry Smoothies
Source: Foods. 2023 Oct 21;12(20):3858. doi: 10.3390/foods12203858 (PMC10606227; doi:10.3390/foods12203858)
Supplement: Supplementary file 1 [file foods-12-03858-s001.zip]

Archive with 1 entries (1 files):
- foods-2666880-supplementary.pdf
